# Supplementary material for: PARP Inhibitors Talazoparib and Niraparib Sensitize Melanoma Cells to Ionizing Radiation
Source: Genes (Basel). 2021 May 31;12(6):849. doi: 10.3390/genes12060849 (PMC8229922; doi:10.3390/genes12060849)
Supplement: Supplementary file 1 [file genes-12-00849-s001.zip]

Archive with 1 entries (1 files):
- genes-1236971-supplementary.pdf
